# Supplementary material for: Machine learning clinical decision support for interdisciplinary multimodal chronic musculoskeletal pain treatment
Source: Front Pain Res (Lausanne). 2023 May 9;4:1177070. doi: 10.3389/fpain.2023.1177070 (PMC10203229; doi:10.3389/fpain.2023.1177070)
Supplement: Supplementary file 2 [file Table2.xlsx]

## Sheet: Prognostic variables by outcome
#	Prognostic variable	Variable description	PDI	GPE Disability <4	GPE Disability <3	PSC2020	C1	GPEpain	NRS Pain last week	C2	NRS Fatigue last week	CIS total	C3	GPE coping	SF-12 PCS
1	Age	Years	ü	ü	ü	ü	ü	ü	ü	ü	ü	ü	ü	ü	ü
2	Gender	Male/female	ü	ü	ü	ü	ü	ü	ü	ü	ü	ü	ü	ü	ü
3	CIR_location	Location of treatment (7 locations)	ü	ü	ü	ü	ü	ü	ü	ü	ü	ü	ü	ü	ü
4	Pain_diagnosis	6 categories; (WPN- classification 1-4, other pain syndrome, psychiatric disorder)	ü	ü	ü	ü	ü	ü	ü	ü	ü	ü	ü	ü	ü
5	EMDR_registr	EMDR necessary during treatment (yes/no)	ü	ü	ü	ü	ü	ü	ü	ü	ü	ü	ü	ü	ü
6	T0_BMI	Body Mass Index (kg/M2)	ü	ü	ü	ü	ü	ü	ü	ü	ü	ü	ü	ü	ü
7	T0_6MWT_dis	Distance walked during 6 minutes walking test in meters	ü	ü	ü	ü	ü	ü	ü	ü	ü	ü	ü	ü	ü
8	T0_5STS_Ave	Average of two trials of 5 times sit-to-stand from chair in seconds	ü	ü	ü	ü	ü	ü	ü	ü	ü	ü	ü	ü	ü
9	T0_AVP2	Duration of complaints (0-3 months, 3-6 months, 6-12 months, 1-2 years, 2-5 years, >5 years)	ü	ü	ü	ü	ü	ü	ü	ü	ü	ü	ü	ü	ü
10	T0_AVP3 (pijn)	Average pain last week (NRS 0-10)	ü	ü	ü	ü	ü				ü	ü	ü	ü	ü
11	T0_AVP4	Worst pain in last week (NRS 0-10)	ü	ü	ü	ü	ü	ü	ü	ü	ü	ü	ü	ü	ü
12	T0_AVP5	Tired last week (yes/no)	ü	ü	ü	ü	ü	ü	ü	ü				ü	ü
13	T0_AVP6	Memory & Concentration problems (NRS 0-10)	ü	ü	ü	ü	ü	ü	ü	ü	ü	ü	ü	ü	ü
14	T0_AVP7_1	Sleeping problems (yes/no)	ü	ü	ü	ü	ü	ü	ü	ü	ü	ü	ü	ü	ü
15	T0_AVP9	One or more chronic illnesses (yes/no)	ü	ü	ü	ü	ü	ü	ü	ü	ü	ü	ü	ü	ü
16	T0_AVP13	Pain medication (yes/no)	ü	ü	ü	ü	ü	ü	ü	ü	ü	ü	ü	ü	ü
17	T0_AVP16_1	Help from others for daily life activities	ü	ü	ü	ü	ü	ü	ü	ü	ü	ü	ü	ü	ü
18	T0_AVP17	Adjustments made to home (yes/no)	ü	ü	ü	ü	ü	ü	ü	ü	ü	ü	ü	ü	ü
19	T0_AVP18_1	Use of tools (e.g., crutches, orthosis)	ü	ü	ü	ü	ü	ü	ü	ü	ü	ü	ü	ü	ü
20	T0_AVP19	Living status (5 levels)	ü	ü	ü	ü	ü	ü	ü	ü	ü	ü	ü	ü	ü
21	T0_AVP20	Children (yes, no)	ü	ü	ü	ü	ü	ü	ü	ü	ü	ü	ü	ü	ü
22	T0_AVP24	Education level (8 levels)	ü	ü	ü	ü	ü	ü	ü	ü	ü	ü	ü	ü	ü
23	T0_AVP25	Paid job (yes/no)	ü	ü	ü	ü	ü	ü	ü	ü	ü	ü	ü	ü	ü
24	T0_AVP26	Hours per week of paid work	ü	ü	ü	ü	ü	ü	ü	ü	ü	ü	ü	ü	ü
25	T0_AVP27	Working normal hours (yes/no)	ü	ü	ü	ü	ü	ü	ü	ü	ü	ü	ü	ü	ü
26	T0_AVP30	Having a payment/benefit (yes/no)	ü	ü	ü	ü	ü	ü	ü	ü	ü	ü	ü	ü	ü
27	T0_AVP31	Self-rated work capacity (NRS 0-10)	ü	ü	ü	ü	ü	ü	ü	ü	ü	ü	ü	ü	ü
28	T0_AVP32	Alcohol consumption (yes/no)	ü	ü	ü	ü	ü	ü	ü	ü	ü	ü	ü	ü	ü
29	T0_AVP33	Smoking (yes/no)	ü	ü	ü	ü	ü	ü	ü	ü	ü	ü	ü	ü	ü
30	T0_AVP34	Use of drugs (yes/no/in the past)	ü	ü	ü	ü	ü	ü	ü	ü	ü	ü	ü	ü	ü
31	T0_AVP48	Hours per week willing to spend on treatment	ü	ü	ü	ü	ü	ü	ü	ü	ü	ü	ü	ü	ü
32	T0_AVP49	Other, non-pain medication (yes/no)	ü	ü	ü	ü	ü	ü	ü	ü	ü	ü	ü	ü	ü
33	T0_AVP52	Previous treatment from social worker, psychologist or psychiatrist (yes/no)	ü	ü	ü	ü	ü	ü	ü	ü	ü	ü	ü	ü	ü
34	Num_pain_loc	Number of locations of pain (10 locations)	ü	ü	ü	ü	ü	ü	ü	ü	ü	ü	ü	ü	ü
35	catnum_painlo	Categories of numbers of pain locations (1, 2-5, >5 )	ü	ü	ü	ü	ü	ü	ü	ü	ü	ü	ü	ü	ü
36	T0_PCS_total	Pain catastrophizing	ü	ü	ü	ü	ü	ü	ü	ü	ü	ü	ü	ü	ü
37	T0_HADS_ANX	Anxiety	ü	ü	ü	ü	ü	ü	ü	ü	ü	ü	ü	ü	ü
38	T0_HADS_DEP	Depression	ü	ü	ü	ü	ü	ü	ü	ü	ü	ü	ü	ü	ü
39	T0_PSEQ_SUM	Pain self-efficacy	ü	ü	ü	ü	ü	ü	ü	ü	ü	ü	ü	ü	ü
40	T0_PIPS_avoid	Avoidance	ü	ü	ü	ü	ü	ü	ü	ü	ü	ü	ü	ü	ü
41	T0_PIPS_cog	Cognitive fusion	ü	ü	ü	ü	ü	ü	ü	ü	ü	ü	ü	ü	ü
42	T0_CIS_total	Fatigue	ü	ü	ü	ü	ü	ü	ü	ü				ü	ü
43	T0_SCL90_ps	Distress	ü	ü	ü	ü	ü	ü	ü	ü	ü	ü	ü	ü	ü
44	T0_IPQK1	Consequences	ü	ü	ü	ü	ü	ü	ü	ü	ü	ü	ü	ü	ü
45	T0_IPQK2	Timeline	ü	ü	ü	ü	ü	ü	ü	ü	ü	ü	ü	ü	ü
46	T0_IPQK3	Personal control	ü	ü	ü	ü	ü	ü	ü	ü	ü	ü	ü	ü	ü
47	T0_IPQK4	Treatment control	ü	ü	ü	ü	ü	ü	ü	ü	ü	ü	ü	ü	ü
48	T0_IPQK5	Identity	ü	ü	ü	ü	ü	ü	ü	ü	ü	ü	ü	ü	ü
49	T0_IPQK6	Illness concern	ü	ü	ü	ü	ü	ü	ü	ü	ü	ü	ü	ü	ü
50	T0_IPQK7	Coherence	ü	ü	ü	ü	ü	ü	ü	ü	ü	ü	ü	ü	ü
51	T0_IPQK8	Emotional representation	ü	ü	ü	ü	ü	ü	ü	ü	ü	ü	ü	ü	ü
52	T0PSK2020.1.2	First selected patient specific complaint (VAS 0-100)													ü
53	T0PSK2020.2.2	Second selected patient specific complaint (VAS 0-100)													ü
54	T0PSK2020.3.2	Third selected patient specific complaint (VAS 0-100)													ü
55	T0_PDI_SUM	Disability													ü
