# Supplementary material for: Machine learning clinical decision support for interdisciplinary multimodal chronic musculoskeletal pain treatment
Source: Front Pain Res (Lausanne). 2023 May 9;4:1177070. doi: 10.3389/fpain.2023.1177070 (PMC10203229; doi:10.3389/fpain.2023.1177070)
Supplement: Supplementary file 3 [file Table3.xlsx]

## Sheet: Feature selection by algorithm
	PDI	Score	GPE beperkingen (1, 2 or 3)	Score	GPE beperkingen (1 or 2)	Score	PSK2020_08	Score	C1	Score	GPE pijn	Score	Pijn AVP3	Score	C2	Score	Moeheid_AVP5	Score	CIS_total	Score	C3	Score	GPE_coping	Score	SF12_PCS	Score
1	T0_IPQK4	0.0081	T0_IPQK4	0.0117	T0_PSEQ_SUM	0.0131	CIR_location	0.0131	T0_IPQK4	0.0129	T0_IPQK4	0.0176	T0_AVP26	0.0118	T0_IPQK4	0.0164	T0_AVP31	0.0082	T0_HADS_DEPr	0.0101	T0_AVP48	0.0072	T0_IPQK4	0.0152	T0_IPQK4	0.0077
2	CIR_location	0.0075	CIR_location	0.01	T0_AVP30	0.0122	T0_AVP27	0.0033	EMDR_registration	0.0118	Pain_diagnosis	0.0159	T0_AVP7_1	0.011	Pain_diagnosis	0.0149	EMDR_registration	0.0075	T0_AVP25	0.0093	EMDR_registration	0.0066	T0_6MWT_distance	0.0135	CIR_location	0.0071
3	T0_AVP25	0.0046	EMDR_registration	0.0098	T0_IPQK4	0.0105	T0_AVP49	0.003	CIR_location	0.0047	T0_6MWT_distance	0.0113	T0_AVP19	0.0083	T0_AVP18_1	0.0133	Pain_diagnosis	0.0007	EMDR_registration	0.0085	T0_AVP25	0.0027	Pain_diagnosis	0.0126	T0_AVP25	0.0047
4	T0_PIPS_cognitivefusion	0.0025	T0_AVP27	0.0076	CIR_location	0.0101	T0_AVP34	0.0014	T0_PIPS_cognitivefusion	0.0046	T0_AVP25	0.0101	T0_IPQK2	0.0071	CIR_location	0.0131	T0_IPQK4	0.0005	T0_IPQK4	0.0084	T0_IPQK8	0.0013	T0_AVP32	0.0106	T0_CIS_total	0.0037
5	Gender	0.0023	T0_PIPS_cognitivefusion	0.0073	Pain_diagnosis	0.0086	T0_IPQK4	0.0012	T0_AVP25	0.0037	T0_HADS_DEPr	0.0096	T0_AVP17	0.006	T0_AVP30	0.0113	T0_AVP2	0.0004	T0_AVP24	0.0064	Pain_diagnosis	0.0013	T0_AVP30	0.0088	Gender	0.0035
6	T0_AVP33	0.0018	T0_6MWT_distance	0.0059	T0_AVP17	0.0082	Pain_diagnosis	0.0007	T0_IPQK2	0.0027	CIR_location	0.0091	T0_HADS_DEPr	0.0057	T0_IPQK5	0.01	T0_AVP16_1	0.0004	Gender	0.0055	T0_IPQK4	0.0013	T0_AVP5	0.0083	Pain_diagnosis	0.0021
7	EMDR_registration	0.0017	T0_AVP3	0.0052	Gender	0.0075	T0_HADS_ANXr	0.0006	T0_AVP17	0.0026	T0_AVP18_1	0.008	T0_AVP32	0.0053	T0_6MWT_distance	0.0077	T0_AVP25	0.0003	T0_PIPS_cognitivefusion	0.0054	T0_AVP24	0.0012	T0_AVP27	0.0078	T0_PIPS_cognitivefusion	0.002
8	T0_IPQK1	0.0016	T0_AVP2	0.0052	T0_AVP33	0.0057	T0_AVP30	0.0005	T0_AVP4	0.002	T0_AVP4	0.0068	CIR_location	0.0052	T0_HADS_DEPr	0.0069	T0_AVP6	0.0002	T0_AVP17	0.0051	T0_AVP33	0.0008	T0_AVP33	0.007	T0_AVP19	0.0019
9	T0_AVP9	0.0014	T0_HADS_DEPr	0.0043	T0_AVP2	0.0057	T0_IPQK2	0.0005	T0_6MWT_distance	0.0016	T0_IPQK2	0.006	T0_IPQK4	0.0048	T0_AVP33	0.0065	T0_AVP52	0.0002	CIR_location	0.0046	T0_HADS_DEPr	0.0006	T0_AVP3	0.0066	T0_PSK2020_2_2	0.0019
10	T0_AVP48	0.0014	T0_AVP17	0.0038	T0_AVP3	0.0055	T0_AVP17	0.0004	T0_AVP31	0.0015	T0_AVP31	0.0059	Number_pain_location	0.0042	T0_AVP13	0.0058	T0_PIPS_cognitivefusion	0.0002	T0_IPQK1	0.0037	T0_IPQK7	0.0006	CIR_location	0.0065	T0_AVP24	0.0018
11	T0_AVP24	0.0014	T0_AVP30	0.0031	T0_HADS_ANXr	0.0053	T0_6MWT_distance	0.0003	T0_AVP49	0.0015	T0_AVP30	0.0057	T0_AVP30	0.0041	T0_AVP31	0.0057	T0_AVP4	0.0002	T0_AVP48	0.0032	Gender	0.0006	T0_AVP7_1	0.0054	T0_IPQK1	0.0016
12	T0_AVP52	0.0011	T0_AVP5	0.003	T0_AVP31	0.0053	T0_IPQK7	0.0003	T0_PCS_total	0.0014	T0_IPQK5	0.0044	T0_AVP31	0.004	T0_IPQK2	0.0046	T0_AVP24	0.0002	T0_IPQK8	0.0025	T0_PIPS_cognitivefusion	0.0005	T0_PSEQ_SUM	0.0051	T0_AVP48	0.0014
13	T0_AVP2	0.0011	T0_AVP52	0.0029	T0_AVP26	0.0047	T0_AVP7_1	0.0003	T0_AVP48	0.0014	Number_pain_location	0.0037	T0_AVP4	0.0038	T0_AVP26	0.0041	T0_IPQK5	0.0001	T0_IPQK3	0.0022	T0_AVP30	0.0005	T0_AVP34	0.0049	T0_IPQK2	0.0014
14	T0_AVP4	0.001	T0_AVP4	0.0025	T0_PIPS_cognitivefusion	0.0045	T0_AVP20	0.0002	T0_AVP32	0.0013	T0_AVP13	0.0036	T0_6MWT_distance	0.0037	T0_AVP7_1	0.0039	T0_AVP30	0.0001	T0_AVP7_1	0.0021	T0_AVP17	0.0005	T0_AVP2	0.0045	T0_AVP17	0.0013
15	T0_PCS_total	0.001	T0_AVP48	0.0024	T0_AVP19	0.0045	T0_AVP32	0.0002	T0_AVP19	0.0012	T0_PIPS_cognitivefusion	0.0034	Pain_diagnosis	0.0036	T0_AVP17	0.0035	T0_AVP32	0.0001	Age	0.002	T0_AVP2	0.0005	T0_AVP16_1	0.0036	T0_PDI_SUM	0.0012
16	T0_AVP30	0.0009	T0_HADS_ANXr	0.0021	T0_IPQK2	0.0039	T0_AVP48	0.0002	T0_IPQK6	0.001	T0_AVP26	0.0031	Gender	0.0032	T0_HADS_ANXr	0.0034	CIR_location	0.0001	T0_AVP30	0.002	T0_AVP4	0.0004	T0_AVP31	0.0034	Number_pain_location	0.001
17	Age	0.0009	T0_IPQK2	0.0021	T0_HADS_DEPr	0.0038	T0_AVP2	0.0002	T0_AVP9	0.0009	T0_PSEQ_SUM	0.003	T0_AVP6	0.0027	T0_AVP4	0.0034	T0_AVP7_1	0.0001	T0_AVP6	0.0019	T0_AVP16_1	0.0004	T0_AVP24	0.0034	T0_AVP34	0.0009
18	T0_AVP32	0.0007	T0_AVP19	0.0019	T0_5STS_Average	0.0038	T0_AVP13	0.0002	T0_AVP5	0.0008	T0_AVP17	0.003	T0_AVP25	0.0027	T0_IPQK1	0.0034	T0_AVP13	0.0001	T0_HADS_ANXr	0.0016	T0_AVP27	0.0004	T0_AVP17	0.0031	T0_AVP30	0.0009
19	T0_IPQK2	0.0007	T0_AVP31	0.0018	T0_IPQK7	0.0035	T0_AVP4	0.0002	T0_AVP30	0.0008	T0_CIS_total	0.0028	T0_IPQK5	0.0026	Number_pain_location	0.0032	T0_AVP26	0.0001	T0_AVP4	0.0016	T0_IPQK2	0.0004	T0_IPQK5	0.0031	T0_HADS_ANXr	0.0008
20	Pain_diagnosis	0.0007	T0_AVP26	0.0016	T0_AVP25	0.0035	T0_AVP24	0.0002	T0_AVP3	0.0008	T0_AVP48	0.0026	T0_HADS_ANXr	0.0024	T0_PSEQ_SUM	0.0032	T0_IPQK2	0.0001	T0_AVP9	0.0016	T0_IPQK3	0.0003	T0_AVP19	0.003	T0_AVP3	0.0008
21	T0_PIPS_avoidance	0.0006	Number_pain_location	0.0016	T0_AVP5	0.0033	T0_AVP18_1	0.0002	T0_AVP2	0.0008	T0_IPQK1	0.0024	T0_AVP18_1	0.0022	T0_AVP49	0.0029	T0_AVP19	0.0001	T0_AVP33	0.0016	T0_AVP9	0.0003	T0_AVP26	0.003	T0_AVP26	0.0008
22	T0_6MWT_distance	0.0006	T0_AVP18_1	0.0016	T0_IPQK5	0.0031	T0_CIS_total	0.0002	T0_AVP24	0.0007	T0_SCL90_psneur	0.0023	T0_AVP16_1	0.0022	T0_AVP19	0.0027	T0_SCL90_psneur	0.0001	Number_pain_location	0.0013	T0_AVP26	0.0003	T0_PIPS_cognitivefusion	0.0023	T0_PIPS_avoidance	0.0006
23	T0_AVP5	0.0005	T0_IPQK8	0.0016	T0_CIS_total	0.003	T0_AVP9	0.0002	T0_AVP52	0.0007	T0_AVP2	0.0023	T0_PIPS_cognitivefusion	0.002	T0_PIPS_cognitivefusion	0.0024	T0_IPQK7	0.0001	T0_AVP27	0.0013	T0_IPQK5	0.0003	T0_AVP6	0.0022	T0_PSK2020_1_2	0.0006
24	T0_IPQK8	0.0005	T0_AVP24	0.0015	T0_PCS_total	0.0027	T0_AVP26	0.0002	T0_IPQK5	0.0007	T0_AVP24	0.0022	T0_PSEQ_SUM	0.0019	T0_AVP52	0.0023	T0_AVP48	0.0001	T0_IPQK2	0.0013	T0_HADS_ANXr	0.0002	T0_IPQK7	0.002	T0_IPQK7	0.0005
25	T0_AVP49	0.0004	T0_AVP32	0.0015	cat_number_painloc	0.0026	T0_IPQK6	0.0001	Age	0.0007	T0_AVP49	0.002	T0_SCL90_psneur	0.0016	T0_CIS_total	0.0023	T0_6MWT_distance	0.0001	T0_PIPS_avoidance	0.0012	Age	0.0002	T0_AVP49	0.0016	T0_AVP5	0.0005
26	T0_AVP3	0.0004	T0_IPQK5	0.001	T0_6MWT_distance	0.0025	T0_AVP33	0.0001	T0_IPQK7	0.0006	T0_AVP5	0.002	T0_IPQK7	0.0015	T0_AVP2	0.0023	T0_AVP33	0.0001	T0_AVP26	0.0012	T0_AVP31	0.0002	T0_HADS_DEPr	0.0013	T0_5STS_Average	0.0004
27	T0_AVP19	0.0003	T0_AVP49	0.0009	T0_AVP24	0.0022	T0_PCS_total	0.0001	T0_HADS_DEPr	0.0006	T0_PCS_total	0.0018	T0_AVP20	0.0015	T0_IPQK7	0.002	T0_AVP18_1	0.0001	T0_IPQK6	0.001	T0_AVP18_1	0.0002	T0_IPQK3	0.0013	T0_AVP2	0.0004
28	T0_HADS_DEPr	0.0003	Pain_diagnosis	0.0009	T0_SCL90_psneur	0.0022	T0_AVP31	0.0001	T0_AVP34	0.0006	Age	0.0017	T0_5STS_Average	0.0014	T0_AVP32	0.0019	T0_HADS_DEPr	0	T0_SCL90_psneur	0.0008	T0_5STS_Average	0.0002	EMDR_registration	0.0012	T0_IPQK3	0.0004
29	T0_AVP27	0.0003	T0_PIPS_avoidance	0.0009	T0_AVP4	0.0017	T0_HADS_DEPr	0.0001	T0_5STS_Average	0.0006	T0_AVP52	0.0017	T0_IPQK1	0.0014	T0_AVP5	0.0018	T0_AVP34	0	T0_AVP20	0.0007	T0_AVP6	0.0002	T0_IPQK1	0.0011	T0_AVP4	0.0004
30	T0_IPQK7	0.0003	T0_IPQK7	0.0008	T0_AVP32	0.0016	T0_5STS_Average	0.0001	T0_AVP7_1	0.0006	T0_PIPS_avoidance	0.0015	T0_AVP48	0.0014	Age	0.0017	T0_IPQK1	0	T0_IPQK7	0.0006	T0_IPQK6	0.0002	T0_AVP4	0.0011	T0_SCL90_psneur	0.0004
