# Supplementary material for: Machine learning clinical decision support for interdisciplinary multimodal chronic musculoskeletal pain treatment
Source: Front Pain Res (Lausanne). 2023 May 9;4:1177070. doi: 10.3389/fpain.2023.1177070 (PMC10203229; doi:10.3389/fpain.2023.1177070)
Supplement: Supplementary file 4 [file Table4.xlsx]

## Sheet: Feature selection summary
#	Prognostic variable	Variable description	Number of times feature selected (of total 13 models)	Percentage of total models selected (of total 13)
1	T0_IPQK4	Treatment control	13	1
2	T0_AVP4	Worst pain in last week (NRS 0-10)	13	1
3	T0_AVP30	Having a payment/benefit (yes/no)	13	1
4	CIR_location	Location of treatment (7 locations)	12	0.923077
5	T0_PIPS_cognitivefusion	Cognitive fusion	12	0.923077
6	T0_IPQK2	Timeline	12	0.923077
7	T0_IPQK7	Coherence	12	0.923077
8	T0_HADS_DEPr	Depression	12	0.923077
9	T0_AVP26	Hours per week of paid work	11	0.846154
10	T0_AVP24	Education level (8 levels)	11	0.846154
11	T0_AVP2	Duration of complaints (0-3 months, 3-6 months, 6-12 months, 1-2 years, 2-5 years, >5 years)	11	0.846154
12	Pain_diagnosis	6 categories; (WPN- classification 1-4, other pain syndrome, psychiatric disorder)	11	0.846154
13	T0_AVP17	Adjustments made to home (yes/no)	11	0.846154
14	T0_AVP48	Hours per week willing to spend on treatment	10	0.769231
15	T0_6MWT_distance	Distance walked during 6 minutes walking test in meters	10	0.769231
16	T0_AVP31	Self-rated work capacity (NRS 0-10)	10	0.769231
17	T0_AVP32	Alcohol consumption (yes/no)	9	0.692308
18	T0_AVP25	Paid job (yes/no)	9	0.692308
19	T0_AVP19	Living status (5 levels)	9	0.692308
20	T0_IPQK5	Identity	9	0.692308
21	T0_AVP33	Smoking (yes/no)	8	0.615385
22	T0_IPQK1	Consequences	8	0.615385
23	T0_HADS_ANXr	Anxiety	8	0.615385
24	T0_AVP5	Tired last week (yes/no)	8	0.615385
25	EMDR_registration	EMDR necessary during treatment (yes/no)	7	0.538462
26	T0_AVP49	Other, non-pain medication (yes/no)	7	0.538462
27	T0_AVP18_1	Use of tools (e.g., crutches, orthosis)	7	0.538462
28	T0_AVP7_1	Sleeping problems (yes/no)	7	0.538462
29	T0_AVP52	Previous treatment from social worker, psychologist or psychiatrist (yes/no)	6	0.461538
30	Age	Years	6	0.461538
31	Gender	Male/female	6	0.461538
32	T0_AVP3	Average pain last week (NRS 0-10)	6	0.461538
33	T0_5STS_Average	Average of two trials of 5 times sit-to-stand from chair in seconds	6	0.461538
34	T0_AVP27	Working normal hours (yes/no)	6	0.461538
35	T0_SCL90_psneur	Distress	6	0.461538
36	Number_pain_location	Number of locations of pain (10 locations)	6	0.461538
37	T0_PIPS_avoidance	Avoidance	5	0.384615
38	T0_AVP9	One or more chronic illnesses (yes/no)	5	0.384615
39	T0_PCS_total	Pain catastrophizing	5	0.384615
40	T0_AVP6	Memory & Concentration problems (NRS 0-10)	5	0.384615
41	T0_CIS_total	Fatigue	5	0.384615
42	T0_AVP34	Use of drugs (yes/no/in the past)	5	0.384615
43	T0_PSEQ_SUM	Pain self-efficacy	5	0.384615
44	T0_IPQK8	Emotional representation	4	0.307692
45	T0_IPQK3	Personal control	4	0.307692
46	T0_IPQK6	Illness concern	4	0.307692
47	T0_AVP13	Pain medication (yes/no)	4	0.307692
48	T0_AVP16_1	Help from others for daily life activities	4	0.307692
49	T0_AVP20	Children (yes, no)	3	0.230769
50	cat_number_painloc	Categories of numbers of pain locations (1, 2-5, >5 )	1	0.0769231
51	T0_PSK2020_1_2	First selected patient specific complaint (VAS 0-100)	1	0.0769231
52	T0_PSK2020_2_2	Second selected patient specific complaint (VAS 0-100)	1	0.0769231
53	T0_PDI_SUM	Disability	1	0.0769231
54	T0_BMI	Body Mass Index (kg/M2)	0	0
55	T0_PSK2020_3_2	Third selected patient specific complaint (VAS 0-100)	0	0
AVP= Algemene Vragenlijst Pijn (general questionnaire about demographics and pain related symptoms/sings/consequences), CIS = Checklist Individual Strength, EMDR = Eye Movement Desensitization and Reprocessing, HADS = Hospital Anxiety and Depression Scale, IPQK = Brief Illness Perception Questionnaire, PCS = Pain Catastrophizing Scale, PIPS = Psychological Inflexibility in Pain Scale, PDI = Pain …
